# Supplementary material for: Indigenous 2SLGBTQIA+ Identities and Age-Related Cognitive Decline: A Scoping Review
Source: Int J Environ Res Public Health. 2026 May 30;23(6):735. doi: 10.3390/ijerph23060735 (PMC13299071; doi:10.3390/ijerph23060735)
Supplement: Supplementary file 1 [file ijerph-23-00735-s001.zip]

Archive with 3 entries (3 files):
- PRISMA-ScR-Checklist - 2SARCD.pdf
- Supplementary Material S1 - Data Extraction Table.xlsx
- Supplementary Material S3 - Search Strategy_ Indigenous 2SLGBTQIA+ Dementia and Aging.xlsx
