# Supplementary material for: Indigenous 2SLGBTQIA+ Identities and Age-Related Cognitive Decline: A Scoping Review
Source: Int J Environ Res Public Health. 2026 May 30;23(6):735. doi: 10.3390/ijerph23060735 (PMC13299071; doi:10.3390/ijerph23060735)
Supplement: Supplementary file 1 [file ijerph-23-00735-s001.zip › Supplementary Material S1 - Data Extraction Table.xlsx]

## Sheet: Supplementary Material - Data E
Supplementary Material 1 - Data Extraction Table
Reference #	Date of data extraction	Study	Authors	Published Year	Title	Journal	DOI	Location where study conducted (country)	Discipline of Journal (ie. Aging, Public Health, Nursing)	Aim/Purpose/Question	Study Design (Quant/Qual)	Specific Design (i.e. Case-control, cross-sectional, etc.)	Data Sources (i.e. Admin/Survey)	Results/Outcomes	Recommendations
[23]	2025-02-25	Maestre 2024	Maestre, G; Hill, C; Griffin, P; Hall, S; Hu, W; Flatt, J; Babulal, G; Thorpe, R; Henderson, J N; Buchwald, D; Manson, S; Cicero, E; Gilmore-Bykovskyi, A; Gamaldo, A; Glover, C; Barnes, L; Kind, A; James, B; Zeki Al Hazzouri, A; Wharton, W; Caramelli, P; Szanton, S; Whitmer, R; Benn Torres, J; Deters, K; Okonkwo, O; Das, R; Martinez-Gonzalez, K; Carrillo, M	2024	Promoting diverse perspectives: Addressing health disparities related to Alzheimer's and all dementias.	Alzheimer's & dementia : the journal of the Alzheimer's Association	https://dx.doi.org/10.1002/alz.13752	USA	Alzheimer's & Dementia	To highlight health disparities and to identify strategies for overcoming them around American Indian and Alaska Native (AIAN) populations and Lesbian, Gay, Bisexual, Transgender, Queer, Intersex, Asexual, and additional identities (LGBTQIA+) populations.	Qual	Narrative Summary	Meeting summaries	The resulting conversations from the meeting highlighted the need for more inclusive participation and heterogeneous representation in dementia research, to better understand the risk (defined as an individual's vulnerability to disease or illness), resilience (defined as an individual's ability to maintain optimal functioning), and protective factors (factors that contribute to an individual's o…	Researchers, study sponsors, and regulatory agencies seek to better engage these populations in dementia research. Doing so requires new approaches to research funding, innovative recruitment methodologies, diverse research workforces, and accountability throughout the review process.
[10]	2025-02-25	Chakanyuka 2022	Chakanyuka, C; Bacsu, J-D R; DesRoches, A; Dame, J; Carrier, L; Symenuk, P; O'Connell, M E; Crowshoe, L; Walker, J; Bourque Bearskin, L	2022	Indigenous-specific cultural safety within health and dementia care: A scoping review of reviews.	Social science & medicine (1982)	https://dx.doi.org/10.1016/j.socscimed.2021.114658	Canada	Social Science Research on Health	The purpose of this scoping review of reviews was to synthesize the existing literature to identify key elements, conceptualizations, and interventions of cultural safety to improve health services and dementia care for Indigenous Peoples.	Review	Scoping Review	Peer-reviewed review articles	From the 17 reviews identified, 6 were scoping reviews, 4 were literature reviews, 3 were systematic reviews, 2 were rapid reviews, 1 was an integrative review, and 1 was a consensus statement based on a literature synthesis. The reviews were published by researchers in Canada (n = 10), Australia (n = 6), and New Zealand (n = 1). Indigenous cultural safety in healthcare was discussed at three dif…	Future research should identify specific measures to evaluate and assess cultural safety in healthcare delivery. This can help to improve the quality of evidence, as well as to inform future health policy, planning, and practice. Action is urgently needed to redress the legacy of colonialism and address the reality of racism to reduce disparities in healthcare.
[19]	2025-03-04	Tovey 2015	Tovey, N	2015	Little black bastard.	Australasian journal on ageing	https://dx.doi.org/10.1111/ajag.12273	Austailasia	Aging	Provide insight into the lived experiences of Black LGBTI folks residing in Australia, illuminating the ways colonization impacts the health and social lives of these individuals.	Qualitative	Narrative	Personal Story	The message advocates for LGBTI inclusive care; the lived experiences documented in this narrative highlight the intersections of race, LGBTI, and aging experiences. This article highlights institutional barriers that gay men have experienced, such as incarceration, hidden relationships, racial profiling, and exile from their homes. There is a rich cultural context of LGBTI and racial discriminat…	This article states that "this place does not need two hours of cleaning; we could have a cup of tea and chit chat," but it is difficult because they do not speak the same language. This could highlight the cultural differences between Western medical institutions and LGBTI and racialized groups. One recommendation is learning the cultural social practices as they are equally important in aging.
[20]	2024-03-04	Harley 2016	Harley, D A [Ed]; Teaster, P B [Ed]	2016	Handbook of LGBT elders: An interdisciplinary approach to principles, practices, and policies.	Handbook of LGBT elders: An interdisciplinary approach to principles, practices, and policies.	https://dx.doi.org/10.1007/978-3-319-03623-6	USA	LGBT Aging	This chapter includes the Two-Spirit identities of the Alaskan Native and Canadian Aboriginal LGBT identities. The utilization of Two-Spirit values, elders, roles, and traditions as services to their communities and policy improvements. The chapter's goals are: 1. Identify the historical oppression of AIAN and AP populations. 2. Understand the roles and traditions of a Two-Spirit person in North …	Qualitative	Narrative	Chapter	This article discusses the history of Two-Spirit people in their Alaskan and Native American communities. This article broadly discusses the many different health outcomes of Two-Spirit people as a minority group within a minority group.	"Two-spirit persons among AIANs and AP of Canada are further marginalized in their communities and within the LGBT community. A combination of social and economic exclusion, barriers to health services access, ignoring culturally specific coping mechanisms, ageism, and the effects of colonization converge to relegate two-spirit elders to a status of unimportance, and far worse, to that of invisib…
[18]	2025-02-25	O'Connor 2010	O'Connor, D; Phinney, A; Hulko, W	2010	Dementia at the intersections: A unique case study exploring social location.	Journal of Aging Studies	https://dx.doi.org/10.1016/j.jaging.2008.08.001	Canada	Aging	The purpose of this article is to add to this small body of research focused on embedding personal experience within a broader socio-cultural context by developing a textured account of how different identities can work together and in opposition to shape the dementia experience. It is a case study on the intersection of Indigeneity, sexual orientation, and age on experiences of dementia	Qual	Case study	In-depth personal and family interviews and video-taped participant observation.	"Three themes dominated her story. First, receiving a diagnosis of dementia triggered this woman's desire to connect with her cultural heritage. Through this claiming of her cultural identity as an aboriginal woman, the dementia was reinterpreted as facilitating a closer connection with her ancestors and this released for her a sense of creativity, productivity and peacefulness. Second, the refus…	"There is growing acknowledgement that to truly ‘hear’ the voices of persons with dementia requires recognizing that dementia is a heterogeneous experience, and finding ways to capture the diversity and complexity of constructing this experience. This case study provides a foundation for con sidering how various aspects of social location contribute to how the person with dementia makes sense of …
[22]	Febrruary 28, 2025	Trinh 2023	Trinh, D.	2023	Reversing the Systemic Tide to Truly Lift All Boats	Generations	N/A	USA	Aging	Explore the intersection between ageism, ableism, race, sexual orientation and gender identity.	Qualitative	Policy Analysis	Census, CDC, admin data	The article broadly discusses the intersectionality of multiple identities older adults may embody, mentioning Indigenous populations and identities as a point of intersectionality, but never explicitly exploring the experiences of Indigenous people.	The paper advocates for policies that promote EDI, especially for older adults with intersectional identities.
[21]	Febrruary 28, 2025	Chazan 2020	Chazan, M.	2020	Unsettling aging futures: Challenging colonial-normativity in social gerontology	International Journal of Ageing and Later Life	https://doi.org/10.3384/ijal.1652-8670.19454	Canada	Aging	Successful aging is explored from the perspective of Indigenous women; moving beyond normative concepts and considering the foundation made for future generations	Qualitative	Narrative	Interviews, Digital Storytelling	The paper critiques heteronormative and ableist concepts of aging, critiqueing the emphasis placed on reproductivity and being self-sufficient. As well as colonial persepectives on the value of aging populations. Colonial contructs meant to maintain a heteronormative family structure can be used to discourage Indigenous kinship networks. Intergenerational relationships are important.	The paper highlights that aging is not a linear process in terms of a person's evolving identities, instead many Indigenous people view aging from the perspective of a life cycle. The paper also challenges notions that an older adult has less value. The Indigenous older adults interviewed have thriving futures.
