# Supplementary material for: Indigenous 2SLGBTQIA+ Identities and Age-Related Cognitive Decline: A Scoping Review
Source: Int J Environ Res Public Health. 2026 May 30;23(6):735. doi: 10.3390/ijerph23060735 (PMC13299071; doi:10.3390/ijerph23060735)
Supplement: Supplementary file 1 [file ijerph-23-00735-s001.zip › Supplementary Material S3 - Search Strategy_ Indigenous 2SLGBTQIA+ Dementia and Aging.xlsx]

## Sheet: Prelim Medline
Ovid MEDLINE(R) ALL <1946 to October 24, 2024>
1	exp "Sexual and Gender Minorities"/	20147
2	bisexuality/ or exp homosexuality/ or transsexualism/	41515
3	(LGB* or GLBT* or LBG* or 2SLGBT* or bisexual* or "gender* divers*" or gay? or homosexual* or lesbian* or lesbigay* or "men who have sex with men" or MSM or ((sexual* or gender* or romantic) adj3 minorit*) or non-heterosexual* or queer* or genderqueer* or "women who have sex with women" or two-spirit* or twin-spirit* or transsexual* or transgender* or transm?n or transwom?n or (trans adj2 (men or…	104143
4	1 or 2 or 3	104143
5	((exp Indians, North American/ and Canad*.mp.) or Indigenous Canadians/ or exp Inuits/ or exp Health Services, Indigenous/ or exp Ethnopharmacology/ or (Athapaskan or Saulteaux or Wakashan or Cree or Dene or Inuit or Inuk or Inuvialuit* or Haida or Ktunaxa or Tsimshian or Gitxsan or Gitksan or "Nisga'a" or Haisla or Heiltsuk or Oweenkeno or "Kwakwaka'wakw" or "Nuu chah nulth" or "Tsilhqot'in" or …	9312
6	(Indigenous People/ or American Indian/ or Canadian Aboriginal/ or Eskimo/ or Inuit/ or Indigenous Health Services/ or ("A' ani" or Absaroka or Haaninin or Atsina or "Gros Ventre" or Acopsel or Tlacopsel or Lacopsel or Ahtna or Ahtena or Akenitsi or Occaneechi or Akokisa or Horcoquisa or Orcoquizas or Aleut or Unangax or Unangan or Alibamu or "Alabama Alsea" or Alutiiq or Sugpiag or Amahami or Aw…	36839
7	((exp Indigenous People/ or ("indigenous people* " or aborigi* or tribe or tribal or tribes).mp.) and (exp Africa/ or ((Africa* not "African American*") or Algeria or Angola or Benin or Botswana or "Burkina Faso" or Burundi or Cameroon or "Cape Verde" or "Cabo Verde" or "Central African Republic" or Chad or Comoros or Congo or Djibouti or Egypt or "Equitorial Guinea" or Eritrea or Eswatini or Eth…	35614
8	((exp australia/ or (australia* or northern territory or tasmania or new south wales or Victoria or queensland).ti,ab.) and ("Native Hawaiian or Other Pacific Islander"/ or aborigin*.ti,ab. or indigenous.ti,ab.)) or "torres strait islander*".ti,ab.	13308
9	(((Acatec or Aguacateco or Amuzgo or Bokota or Boruca or Bribri or "Bri Bri" or Buglere or Cabecar or Cakchiquel or Changuena or Chatino or Chiapanec or Chicomuceltec or Chinantee or Chocho or Cholti or "Ch'olti'" or "Ch'olti'anor Chontal" or Chorotega or Chorti or Chuj or Chumbia or Corobici or (Cueva not Spain) or Cuicatec or Cuitlatee or Cuytec or Dorasque or Embera or Garifuna or Guatuso or G…	751
10	(exp China/ and minority group/) or (((China or Chinese) and "ethnic minorit*") or "Achang" or "Bonan" or "Bouyei" or "Blang" or "Deang" or "Dongxiang" or "Dulong" or "Ewenki" or "Gaoshan" or "Gelao" or "Hezhe" or "Jingpo" or "Jinuo" or "Kazak" or "Kirgiz" or "Korean" or "Lahu" or "Luoba" or "Manchu" or "Maonan" or "Menba" or "Miao" or "Mongolian" or "Mulao" or "Naxi" or "Oroqen" or "Ozbek" or " …	101597
11	((exp Greenland/ or Greenland*.mp. or "Kalaallit Nunaat".mp. or Nuuk.mp. or Sisimiut.mp. or Ilulissat.mp. or Qaqortoq Aasiaat.mp. or Maniitsoq.mp. or Tasiilaq.mp. or Uummannaq.mp. or Narsaq.mp. or Paamiut.mp. or Nanortalik.mp. or Upernavik.mp. or Qasigiannguit.mp.) and (exp indigenous people/ or Inuit.mp. or Inuk.mp. or ((Indigen* or Aborigin*) adj3 (population* or people or peoples or person or …	1317
12	(maori* or maaori* or "m aori" or "ma ori" or moriori or tangata or whanau or rangatahi or tamariki or wahine or marae or hauora or kaupapa or tinana or hinengaro or wairua).mp. or Maori People/ or ((New Zealand/ or (new zealand* or aotearoa or auckland or otago).mp,in.) and ("native hawaiian or other pacific islander"/ or (Aborig* or Indigen* or first nations).ti,ab.))	7049
13	sami (people)/ or (Saami or Sapmi or (Sami not Ulus) or Samis or Southernsami* or Umesami* or Pitesami* or Lulesami* or Northernsami* or Enaresami* or Kolasami* or Lapp or Lapps or Lappish or Lappland or (Lapland* not longspur) or Lappalainen* or Saamelainen* or reindeer herd* or reindeer culture* or reindeer pastoral* or Lappbys or Samebys or reinbeitesdistrikt or paliskunta or siida).mp. or (((…	1724
14	(Indigenous Peoples/ or ((Indigen* or aborig*) adj3 (population* or people or peoples or person or persons or elder or elders or man or men or woman or women or child* or youth* or clan or clans or tribe or tribes or tribal or family or families or parent* or grandparent* or elder or elders or grandmother* or grandfather* or baby or babies or infant or infants or patient or patients or speakers o…	6298
15	or/5-14	180716
16	4 and 15	1058
17	exp Dementia/	220409
18	(dementia or alzheimer* or "cognitive declin*").mp.	345470		((cogniti* or neuro*) adj2 (declin* or deficit* or impair* or loss* or abilit* or function* or status or change* or perform* or disfunction* or dysfunction*))
19	exp Aging/	303309		("frontotemporal lobar degeneration" or "parkinson's disease" or memory or memories or neurodegenerat* or "corticobasal degeneration" or "creutzfeldt jakob" or "pick's disease")
20	Independent Living/	13087		retired
21	((("community dwell*" or "independent* liv*" or "assisted living" or "long term care" or LTC) and (elder* or elderly or geriatric* or gerontolog* or "old age" or "senior citizen*" or (seniors not "high school") or ((older or mature) adj3 (adult* or person* or people or patient or patients or man or men or woman or women)) or centenarian* or nonagenarian* or octogenarian* or septuagenarian* or sex…	502526
22	exp Geriatrics/ or exp Aged/ or Health Services for the Aged/ or Senior Centers/ or (elder* or elderly or geriatric* or gerontolog* or "old age" or "senior citizen*" or (seniors not "high school") or ((older or mature) adj3 (adult* or person* or people or patient or patients or man or men or woman or women)) or centenarian* or nonagenarian* or octogenarian* or septuagenarian* or sexagenarian* or …	3820508
23	or/17-22	4335788
24	16 and 23	110	Keep focused on dementia/aging
	Link to results:
	https://login.ezproxy.library.ualberta.ca/login?url=http://ovidsp.ovid.com/ovidweb.cgi?T=JS&NEWS=N&PAGE=main&SHAREDSEARCHID=5ZQHGVUtaBCiPKwK80s9EjRB00tCkGMb5wrazOw7aOeQV5s8naY1Cc1b5BbCSWoXy

## Sheet: Medline
Ovid MEDLINE(R) ALL <1946 to November 12, 2024>
1	exp "Sexual and Gender Minorities"/	20313
2	bisexuality/ or exp homosexuality/ or transsexualism/	41556
3	(LGB* or GLBT* or LBG* or 2SLGBT* or bisexual* or "gender* divers*" or gay? or homosexual* or lesbian* or lesbigay* or "men who have sex with men" or MSM or ((sexual* or gender* or romantic) adj3 minorit*) or non-heterosexual* or queer* or genderqueer* or "women who have sex with women" or two-spirit* or twin-spirit* or transsexual* or transgender* or transm?n or transwom?n or (trans adj2 (men or…	104497
4	1 or 2 or 3	104497
5	((exp Indians, North American/ and Canad*.mp.) or Indigenous Canadians/ or exp Inuits/ or exp Health Services, Indigenous/ or exp Ethnopharmacology/ or (Athapaskan or Saulteaux or Wakashan or Cree or Dene or Inuit or Inuk or Inuvialuit* or Haida or Ktunaxa or Tsimshian or Gitxsan or Gitksan or "Nisga'a" or Haisla or Heiltsuk or Oweenkeno or "Kwakwaka'wakw" or "Nuu chah nulth" or "Tsilhqot'in" or …	9333
6	(Indigenous People/ or American Indian/ or Canadian Aboriginal/ or Eskimo/ or Inuit/ or Indigenous Health Services/ or ("A' ani" or Absaroka or Haaninin or Atsina or "Gros Ventre" or Acopsel or Tlacopsel or Lacopsel or Ahtna or Ahtena or Akenitsi or Occaneechi or Akokisa or Horcoquisa or Orcoquizas or Aleut or Unangax or Unangan or Alibamu or "Alabama Alsea" or Alutiiq or Sugpiag or Amahami or Aw…	36905
7	((exp Indigenous People/ or ("indigenous people* " or aborigi* or tribe or tribal or tribes).mp.) and (exp Africa/ or ((Africa* not "African American*") or Algeria or Angola or Benin or Botswana or "Burkina Faso" or Burundi or Cameroon or "Cape Verde" or "Cabo Verde" or "Central African Republic" or Chad or Comoros or Congo or Djibouti or Egypt or "Equitorial Guinea" or Eritrea or Eswatini or Eth…	35735
8	((exp australia/ or (australia* or northern territory or tasmania or new south wales or Victoria or queensland).ti,ab.) and ("Native Hawaiian or Other Pacific Islander"/ or aborigin*.ti,ab. or indigenous.ti,ab.)) or "torres strait islander*".ti,ab.	13324
9	(((Acatec or Aguacateco or Amuzgo or Bokota or Boruca or Bribri or "Bri Bri" or Buglere or Cabecar or Cakchiquel or Changuena or Chatino or Chiapanec or Chicomuceltec or Chinantee or Chocho or Cholti or "Ch'olti'" or "Ch'olti'anor Chontal" or Chorotega or Chorti or Chuj or Chumbia or Corobici or (Cueva not Spain) or Cuicatec or Cuitlatee or Cuytec or Dorasque or Embera or Garifuna or Guatuso or G…	751
10	(exp China/ and minority group/) or (((China or Chinese) and "ethnic minorit*") or "Achang" or "Bonan" or "Bouyei" or "Blang" or "Deang" or "Dongxiang" or "Dulong" or "Ewenki" or "Gaoshan" or "Gelao" or "Hezhe" or "Jingpo" or "Jinuo" or "Kazak" or "Kirgiz" or "Korean" or "Lahu" or "Luoba" or "Manchu" or "Maonan" or "Menba" or "Miao" or "Mongolian" or "Mulao" or "Naxi" or "Oroqen" or "Ozbek" or " …	101881
11	((exp Greenland/ or Greenland*.mp. or "Kalaallit Nunaat".mp. or Nuuk.mp. or Sisimiut.mp. or Ilulissat.mp. or Qaqortoq Aasiaat.mp. or Maniitsoq.mp. or Tasiilaq.mp. or Uummannaq.mp. or Narsaq.mp. or Paamiut.mp. or Nanortalik.mp. or Upernavik.mp. or Qasigiannguit.mp.) and (exp indigenous people/ or Inuit.mp. or Inuk.mp. or ((Indigen* or Aborigin*) adj3 (population* or people or peoples or person or …	1320
12	(maori* or maaori* or "m aori" or "ma ori" or moriori or tangata or whanau or rangatahi or tamariki or wahine or marae or hauora or kaupapa or tinana or hinengaro or wairua).mp. or Maori People/ or ((New Zealand/ or (new zealand* or aotearoa or auckland or otago).mp,in.) and ("native hawaiian or other pacific islander"/ or (Aborig* or Indigen* or first nations).ti,ab.))	7063
13	sami (people)/ or (Saami or Sapmi or (Sami not Ulus) or Samis or Southernsami* or Umesami* or Pitesami* or Lulesami* or Northernsami* or Enaresami* or Kolasami* or Lapp or Lapps or Lappish or Lappland or (Lapland* not longspur) or Lappalainen* or Saamelainen* or reindeer herd* or reindeer culture* or reindeer pastoral* or Lappbys or Samebys or reinbeitesdistrikt or paliskunta or siida).mp. or (((…	1730
14	(Indigenous Peoples/ or ((Indigen* or aborig*) adj3 (population* or people or peoples or person or persons or elder or elders or man or men or woman or women or child* or youth* or clan or clans or tribe or tribes or tribal or family or families or parent* or grandparent* or elder or elders or grandmother* or grandfather* or baby or babies or infant or infants or patient or patients or speakers o…	6303
15	or/5-14	181192
16	4 and 15	1061
17	exp Dementia/	220769
18	exp Aging/	303761
19	Independent Living/	13154
20	exp Geriatrics/ or exp Aged/ or Health Services for the Aged/ or Senior Centers/ or (elders or elderly or geriatric* or gerontolog* or "old age" or "senior citizen*" or (seniors not "high school") or ((older or mature) adj3 (adult* or person* or people or patient or patients or man or men or woman or women)) or centenarian* or nonagenarian* or octogenarian* or septuagenarian* or sexagenarian* or …	3830012
21	(dementia or alzheimer* or ((cogniti* or neuro*) adj2 (declin* or deficit* or impair* or loss* or abilit* or function* or status or change* or perform* or disfunction* or dysfunction*))).mp.	740991
22	("frontotemporal lobar degeneration" or "parkinson's disease" or memory or memories or neurodegenerat* or "corticobasal degeneration" or "creutzfeldt jakob" or "pick's disease").mp.	639020
23	((("community dwell*" or "independent* liv*" or "assisted living" or "long term care" or LTC) and (elder* or elderly or geriatric* or gerontolog* or "old age" or "senior citizen*" or (seniors not "high school") or ((older or mature) adj3 (adult* or person* or people or patient or patients or man or men or woman or women)) or centenarian* or nonagenarian* or octogenarian* or septuagenarian* or sex…	516121
24	Retirement/	11582
25	(retire? or retirement or retiring).mp.	33993
26	or/17-25	5040140
27	16 and 26	117

## Sheet: EMBASE
Embase <1974 to 2024 November 12>
1	exp "sexual and gender minority"/ or exp lgbtqia+ people/	48160
2	exp lgbt people/ or exp "transgender and gender nonbinary"/	23391
3	sexual orientation/ or bisexuality/ or exp homosexuality/	40509
4	(LGB* or GLBT* or LBG* or 2SLGBT* or bisexual* or "gender* divers*" or gay? or homosexual* or lesbian* or lesbigay* or "men who have sex with men" or MSM or ((sexual* or gender* or romantic) adj3 minorit*) or non-heterosexual* or queer* or genderqueer* or "women who have sex with women" or two-spirit* or twin-spirit* or transsexual* or transgender* or transm?n or transwom?n or (trans adj2 (men or…	130809
5	or/1-4	134385
6	exp indigenous people/	39181
7	indigenous health care/	1603
8	ethnopharmacology/	4903
9	(Athapaskan or Saulteaux or Wakashan or Cree or Dene or Inuit or Inuk or Inuvialuit* or Haida or Ktunaxa or Tsimshian or Gitxsan or Gitksan or "Nisga'a" or Haisla or Heiltsuk or Oweenkeno or "Kwakwaka'wakw" or "Nuu chah nulth" or "Tsilhqot'in" or Dakelh or "Wet'suwet'en" or Sekani or Dunne-za or Dene or Tahltan or Kaska or Tagish or Tutchone or Nuxalk or Salish or St'at'imc or Stl'atl'imx or Stl'…	109384
10	((urban adj3 (Indian* or Native* or Aboriginal*)) or ethnomedicine or "country food*" or "residential school*" or "traditional medicine*" or shaman* or "traditional heal*" or "traditional food*" or "medicine man" or "medicine woman" or autochtone* or (Native* adj1 (man or men or women or woman or boy* or girl* or adolescent* or youth or youths or person* or adult or people* or Indian* or Nation o…	70452
11	("A' ani" or Absaroka or Haaninin or Atsina or "Gros Ventre" or Acopsel or Tlacopsel or Lacopsel or Ahtna or Ahtena or Akenitsi or Occaneechi or Akokisa or Horcoquisa or Orcoquizas or Aleut or Unangax or Unangan or Alibamu or "Alabama Alsea" or Alutiiq or Sugpiag or Amahami or Awaxawi or Androscoggin or Arosaguntacook or Ameriscoggin or Anishinaabeg or Chippewa or Anihsinape or Saulteaux or Apala…	20793
12	((Applegate or Alabama or Delaware or Flathead or Hohe or Iowa or Ishak or Kaw or Kato or Spokane or Miami or Arkansas or Tali or Tunica or Pawnee or Okanagan or "Coeur D' Alene" or Piscataway or Ree or Tula or Wichita or Yuma) adj3 (reservation* or nation or people or peoples or population or man or men or woman or women or child* or youth* or elder or elders or communit* or tribe or tribes or t…	3167
13	(aborigine* or "pacific islander*" or "torres strait islander*").mp.	24348
14	("Abakuria" or "Abaluhya" or "Abagusii" or "Abakuria" or "Aembu" or "Agikuyu" or "Akamba" or "Anuak" or "Anywaa" or "Amazigh" or "Ambala" or "Ambeere" or "Ambundu" or "Ambuun" or "Amharan" or "Angba" or "Baaka" or "Baamba" or "Babindi" or "Babini" or "Baboma" or "Bachokwe" or "Bacwa" or "Bafumbira" or "Baganda" or "Bagyele" or "Bagwere" or "Bagyeli" or "Bakiga" or "Bakola" or "Baholo" or "Bakalan…	47510
15	(Acatec or Aguacateco or Amuzgo or Bokota or Boruca or Bribri or "Bri Bri" or Buglere or Cabecar or Cakchiquel or Changuena or Chatino or Chiapanec or Chicomuceltec or Chinantee or Chocho or Cholti or "Ch'olti'" or "Ch'olti'anor Chontal" or Chorotega or Chorti or Chuj or Chumbia or Corobici or (Cueva not Spain) or Cuicatec or Cuitlatee or Cuytec or Dorasque or Embera or Garifuna or Guatuso or Gua…	2311
16	("Achang" or "Bonan" or "Bouyei" or "Blang" or "Deang" or "Dongxiang" or "Dulong" or "Ewenki" or "Gaoshan" or "Gelao" or "Hezhe" or "Jingpo" or "Jinuo" or "Kazak" or "Kirgiz" or "Korean" or "Lahu" or "Luoba" or "Manchu" or "Maonan" or "Menba" or "Miao" or "Mongolian" or "Mulao" or "Naxi" or "Oroqen" or "Ozbek" or " Pumi" or "Qiang" or "Shui" or "Tajik" or "Tatar" or "Tibetan" or "Tujia" or "Uigur…	154198
17	((("Kalaallit Nunaat" or Nuuk or Sisimiut or Ilulissat or "Qaqortoq Aasiaat" or Maniitsoq or Tasiilaq or Uummannaq or Narsaq or Paamiut or Nanortalik or Upernavik or Qasigiannguit) and ((Indigen* or Aborigin*) adj3 (population* or people or peoples or person or persons or elder or elders or man or men or woman or women or child* or youth* or clan or clans or tribe or tribes or tribal or family or…	673
18	(maori* or maaori* or "m aori" or "ma ori" or moriori or tangata or whanau or rangatahi or tamariki or wahine or marae or hauora or kaupapa or tinana or hinengaro or wairua).mp.	6699
19	(Saami or Sapmi or (Sami not Ulus) or Samis or Southernsami* or Umesami* or Pitesami* or Lulesami* or Northernsami* or Enaresami* or Kolasami* or Lapp or Lapps or Lappish or Lappland or (Lapland* not longspur) or Lappalainen* or Saamelainen* or reindeer herd* or reindeer culture* or reindeer pastoral* or Lappbys or Samebys or reinbeitesdistrikt or paliskunta or siida).mp.	1750
20	or/6-19	398714
21	5 and 20	2494
22	exp dementia/ or exp frontotemporal dementia/ or exp senile dementia/	480651
23	exp aging/	341847
24	independent living/	8567
25	exp geriatrics/	42792
26	exp aged/	3979684
27	exp elderly care/	81243
28	senior center/	495
29	(elders or elderly or geriatric* or gerontolog* or "old age" or "senior citizen*" or (senior* not "high school") or ((older or mature) adj3 (adult* or person* or people or patient or patients or man or men or woman or women)) or centenarian* or nonagenarian* or octogenarian* or septuagenarian* or sexagenarian* or dottering or decrepit or tottering or overaged or "oldest old" or supercentenarian*)…	1257345
30	(dementia or alzheimer* or ((cogniti* or neuro*) adj2 (declin* or deficit* or impair* or loss* or abilit* or function* or status or change* or perform* or disfunction* or dysfunction*))).mp.	1076429
31	("frontotemporal lobar degeneration" or "parkinson's disease" or memory or memories or neurodegenerat* or "corticobasal degeneration" or "creutzfeldt jakob" or "pick's disease").mp.	887798
32	((("community dwell*" or "independent* liv*" or "assisted living" or "long term care" or LTC) and (elder* or elderly or geriatric* or gerontolog* or "old age" or "senior citizen*" or (seniors not "high school") or ((older or mature) adj3 (adult* or person* or people or patient or patients or man or men or woman or women)) or centenarian* or nonagenarian* or octogenarian* or septuagenarian* or sex…	796881
33	retirement/	18959
34	(retire? or retirement or retiring).mp.	41696
35	or/22-34	6164184
36	21 and 35	354

## Sheet: PsycINFO
APA PsycInfo <1806 to November 2024 Week 2>
1	exp sexual minority groups/ or exp gender identity/ or exp homosexuality/ or exp intersex/ or exp lgbtq/	54131
2	transgender/ or gender expression/ or gender reassignment/ or gender transition/ or transsexualism/	12712
3	(LGB* or GLBT* or LBG* or 2SLGBT* or bisexual* or "gender* divers*" or gay? or homosexual* or lesbian* or lesbigay* or "men who have sex with men" or MSM or ((sexual* or gender* or romantic) adj3 minorit*) or non-heterosexual* or queer* or genderqueer* or "women who have sex with women" or two-spirit* or twin-spirit* or transsexual* or transgender* or transm?n or transwom?n or (trans adj2 (men or…	83358
4	1 or 2 or 3	89059
5	exp indigenous populations/ or exp american indians/ or exp indigenous peoples in canada/ or exp pacific islanders/	18245
6	(Athapaskan or Saulteaux or Wakashan or Cree or Dene or Inuit or Inuk or Inuvialuit* or Haida or Ktunaxa or Tsimshian or Gitxsan or Gitksan or "Nisga'a" or Haisla or Heiltsuk or Oweenkeno or "Kwakwaka'wakw" or "Nuu chah nulth" or "Tsilhqot'in" or Dakelh or "Wet'suwet'en" or Sekani or Dunne-za or Dene or Tahltan or Kaska or Tagish or Tutchone or Nuxalk or Salish or St'at'imc or Stl'atl'imx or Stl'…	29923
7	((urban adj3 (Indian* or Native* or Aboriginal*)) or ethnomedicine or "country food*" or "residential school*" or "traditional medicine*" or shaman* or "traditional heal*" or "traditional food*" or "medicine man" or "medicine woman" or autochtone* or (Native* adj1 (man or men or women or woman or boy* or girl* or adolescent* or youth or youths or person* or adult or people* or Indian* or Nation o…	8265
8	("A' ani" or Absaroka or Haaninin or Atsina or "Gros Ventre" or Acopsel or Tlacopsel or Lacopsel or Ahtna or Ahtena or Akenitsi or Occaneechi or Akokisa or Horcoquisa or Orcoquizas or Aleut or Unangax or Unangan or Alibamu or "Alabama Alsea" or Alutiiq or Sugpiag or Amahami or Awaxawi or Androscoggin or Arosaguntacook or Ameriscoggin or Anishinaabeg or Chippewa or Anihsinape or Saulteaux or Apala…	5808
9	((Applegate or Alabama or Delaware or Flathead or Hohe or Iowa or Ishak or Kaw or Kato or Spokane or Miami or Arkansas or Tali or Tunica or Pawnee or Okanagan or "Coeur D' Alene" or Piscataway or Ree or Tula or Wichita or Yuma) adj3 (reservation* or nation or people or peoples or population or man or men or woman or women or child* or youth* or elder or elders or communit* or tribe or tribes or t…	1124
10	(aborigine* or "pacific islander*" or "torres strait islander*").mp.	4224
11	("Abakuria" or "Abaluhya" or "Abagusii" or "Abakuria" or "Aembu" or "Agikuyu" or "Akamba" or "Anuak" or "Anywaa" or "Amazigh" or "Ambala" or "Ambeere" or "Ambundu" or "Ambuun" or "Amharan" or "Angba" or "Baaka" or "Baamba" or "Babindi" or "Babini" or "Baboma" or "Bachokwe" or "Bacwa" or "Bafumbira" or "Baganda" or "Bagyele" or "Bagwere" or "Bagyeli" or "Bakiga" or "Bakola" or "Baholo" or "Bakalan…	16793
12	(Acatec or Aguacateco or Amuzgo or Bokota or Boruca or Bribri or "Bri Bri" or Buglere or Cabecar or Cakchiquel or Changuena or Chatino or Chiapanec or Chicomuceltec or Chinantee or Chocho or Cholti or "Ch'olti'" or "Ch'olti'anor Chontal" or Chorotega or Chorti or Chuj or Chumbia or Corobici or (Cueva not Spain) or Cuicatec or Cuitlatee or Cuytec or Dorasque or Embera or Garifuna or Guatuso or Gua…	1173
13	("Achang" or "Bonan" or "Bouyei" or "Blang" or "Deang" or "Dongxiang" or "Dulong" or "Ewenki" or "Gaoshan" or "Gelao" or "Hezhe" or "Jingpo" or "Jinuo" or "Kazak" or "Kirgiz" or "Korean" or "Lahu" or "Luoba" or "Manchu" or "Maonan" or "Menba" or "Miao" or "Mongolian" or "Mulao" or "Naxi" or "Oroqen" or "Ozbek" or " Pumi" or "Qiang" or "Shui" or "Tajik" or "Tatar" or "Tibetan" or "Tujia" or "Uigur…	28283
14	((("Kalaallit Nunaat" or Nuuk or Sisimiut or Ilulissat or "Qaqortoq Aasiaat" or Maniitsoq or Tasiilaq or Uummannaq or Narsaq or Paamiut or Nanortalik or Upernavik or Qasigiannguit) and ((Indigen* or Aborigin*) adj3 (population* or people or peoples or person or persons or elder or elders or man or men or woman or women or child* or youth* or clan or clans or tribe or tribes or tribal or family or…	53
15	(maori* or maaori* or "m aori" or "ma ori" or moriori or tangata or whanau or rangatahi or tamariki or wahine or marae or hauora or kaupapa or tinana or hinengaro or wairua).mp.	1883
16	(Saami or Sapmi or (Sami not Ulus) or Samis or Southernsami* or Umesami* or Pitesami* or Lulesami* or Northernsami* or Enaresami* or Kolasami* or Lapp or Lapps or Lappish or Lappland or (Lapland* not longspur) or Lappalainen* or Saamelainen* or reindeer herd* or reindeer culture* or reindeer pastoral* or Lappbys or Samebys or reinbeitesdistrikt or paliskunta or siida).mp.	537
17	or/5-16	82184
18	4 and 17	1895
19	exp dementia/ or exp frontotemporal lobar degeneration/ or exp cognitive aging/ or exp cognitive impairment/ or exp neurodegenerative diseases/ or exp parkinson's disease/	167746
20	exp aging/	96713
21	exp geriatrics/ or geriatric psychotherapy/ or gerontology/ or exp geropsychology/ or nursing home residents/ or older adulthood/	49502
22	elder care/	7268
23	(elders or elderly or geriatric* or gerontolog* or "old age" or "senior citizen*" or (senior* not "high school") or ((older or mature) adj3 (adult* or person* or people or patient or patients or man or men or woman or women)) or centenarian* or nonagenarian* or octogenarian* or septuagenarian* or sexagenarian* or dottering or decrepit or tottering or overaged or "oldest old" or supercentenarian*)…	224644
24	(dementia or alzheimer* or ((cogniti* or neuro*) adj2 (declin* or deficit* or impair* or loss* or abilit* or function* or status or change* or perform* or disfunction* or dysfunction*))).mp.	348723
25	("frontotemporal lobar degeneration" or "parkinson's disease" or memory or memories or neurodegenerat* or "corticobasal degeneration" or "creutzfeldt jakob" or "pick's disease").mp.	351385
26	((("community dwell*" or "independent* liv*" or "assisted living" or "long term care" or LTC) and (elder* or elderly or geriatric* or gerontolog* or "old age" or "senior citizen*" or (seniors not "high school") or ((older or mature) adj3 (adult* or person* or people or patient or patients or man or men or woman or women)) or centenarian* or nonagenarian* or octogenarian* or septuagenarian* or sex…	144333
27	retirement/	5804
28	(retire? or retirement or retiring).mp.	18748
29	or/19-28	796980
30	18 and 29	201

## Sheet: CINAHL
CINAHL Plus with Full Text via EBSCO host (1936 - Present)
2024-11-13
S1	(MH "Sexual and Gender Minorities+") OR (MH "Gender-Nonconforming Persons+") OR (MH "LGBTQ+ Persons+") OR (MH "Gay Persons+") OR (MH "Transgender Persons+")	21683
S2	(MH "Sexual Orientation") OR (MH "Asexuality") OR (MH "Bisexuality") OR (MH "Homosexuality") OR (MH "Questioning Persons")	9206
S3	(LGB* or GLBT* or LBG* or 2SLGBT* or bisexual* or "gender* divers*" or gay# or homosexual* or lesbian* or lesbigay* or "men who have sex with men" or MSM or ((sexual* or gender* or romantic) N3 minorit*) or non-heterosexual* or queer* or genderqueer* or "women who have sex with women" or two-spirit* or twin-spirit* or transsexual* or transgender* or transm#n or transwom#n or (trans N2 (men or man…	44041
S4	S1 OR S2 OR S3	44418
S5	(MH "Indigenous Peoples+") OR (MH "Aboriginal Canadians+") OR (MH "Arctic Peoples+") OR (MH "Inuit+") OR (MH "First Nations of Australia+") OR (MH "Native Americans+") OR (MH "Alaska Natives+")	23933
S6	(MH "Indigenous Health")	1591
S7	(MH "Health Services, Indigenous")	2749
S8	(Athapaskan or Saulteaux or Wakashan or Cree or Dene or Inuit or Inuk or Inuvialuit* or Haida or Ktunaxa or Tsimshian or Gitxsan or Gitksan or "Nisga'a" or Haisla or Heiltsuk or Oweenkeno or "Kwakwaka'wakw" or "Nuu chah nulth" or "Tsilhqot'in" or Dakelh or "Wet'suwet'en" or Sekani or "Dunne-za" or Dene or Tahltan or Kaska or Tagish or Tutchone or Nuxalk or Salish or "St'at'imc" or "Stl'atl'imx" o…	44323
S9	((urban N3 (Indian* or Native* or Aboriginal*)) or ethnomedicine or "country food*" or "residential school*" or "traditional medicine*" or shaman* or "traditional heal*" or "traditional food*" or "medicine man" or "medicine woman" or autochtone* or (Native* N1 (man or men or women or woman or boy* or girl* or adolescent* or person* or adult or people* or Indian* or Nation or tribe* or tribal or b…	13918
S10	("A' ani" or Absaroka or Haaninin or Atsina or "Gros Ventre" or Acopsel or Tlacopsel or Lacopsel or Ahtna or Ahtena or Akenitsi or Occaneechi or Akokisa or Horcoquisa or Orcoquizas or Aleut or Unangax or Unangan or Alibamu or "Alabama Alsea" or Alutiiq or Sugpiag or Amahami or Awaxawi or Androscoggin or Arosaguntacook or Ameriscoggin or Anishinaabeg or Chippewa or Anihsinape or Saulteaux or Apala…	11269
S11	((Applegate or Alabama or Delaware or Flathead or Hohe or Iowa or Ishak or Kaw or Kato or Spokane or Miami or Arkansas or Tali or Tunica or Pawnee or Okanagan or "Coeur D' Alene" or Piscataway or Ree or Tula or Wichita or Yuma) N3 (reservation* or nation or people or peoples or population or man or men or woman or women or child* or elder or elders or communit* or tribe or tribes or tribal or Ind…	1481
S12	(aborigine* or "pacific islander*" or "torres strait islander*")	4937
S13	("Abakuria" or "Abaluhya" or "Abagusii" or "Abakuria" or "Aembu" or "Agikuyu" or "Akamba" or "Anuak" or "Anywaa" or "Amazigh" or "Ambala" or "Ambeere" or "Ambundu" or "Ambuun" or "Amharan" or "Angba" or "Baaka" or "Baamba" or "Babindi" or "Babini" or "Baboma" or "Bachokwe" or "Bacwa" or "Bafumbira" or "Baganda" or "Bagyele" or "Bagwere" or "Bagyeli" or "Bakiga" or "Bakola" or "Baholo" or "Bakalan…	14542
S14	(Acatec or Aguacateco or Amuzgo or Bokota or Boruca or Bribri or "Bri Bri" or Buglere or Cabecar or Cakchiquel or Changuena or Chatino or Chiapanec or Chicomuceltec or Chinantee or Chocho or Cholti or "Ch'olti'" or "Ch'olti'anor Chontal" or Chorotega or Chorti or Chuj or Chumbia or Corobici or (Cueva not Spain) or Cuicatec or Cuitlatee or Cuytec or Dorasque or Embera or Garifuna or Guatuso or Gua…	582
S15	("Achang" or "Bonan" or "Bouyei" or "Blang" or "Deang" or "Dongxiang" or "Dulong" or "Ewenki" or "Gaoshan" or "Gelao" or "Hezhe" or "Jingpo" or "Jinuo" or "Kazak" or "Kirgiz" or "Korean" or "Lahu" or "Luoba" or "Manchu" or "Maonan" or "Menba" or "Miao" or "Mongolian" or "Mulao" or "Naxi" or "Oroqen" or "Ozbek" or " Pumi" or "Qiang" or "Shui" or "Tajik" or "Tatar" or "Tibetan" or "Tujia" or "Uigur…	27350
S16	((("Kalaallit Nunaat" or Nuuk or Sisimiut or Ilulissat or "Qaqortoq Aasiaat" or Maniitsoq or Tasiilaq or Uummannaq or Narsaq or Paamiut or Nanortalik or Upernavik or Qasigiannguit) and ((Indigen* or Aborigin*) N3 (population* or people or peoples or person or persons or elder or elders or man or men or woman or women or child* or youth* or clan or clans or tribe or tribes or tribal or family or f…	75
S17	(maori* or maaori* or "m aori" or "ma ori" or moriori or tangata or whanau or rangatahi or tamariki or wahine or marae or hauora or kaupapa or tinana or hinengaro or wairua)	3778
S18	(Saami or Sapmi or (Sami not Ulus) or Samis or Southernsami* or Umesami* or Pitesami* or Lulesami* or Northernsami* or Enaresami* or Kolasami* or Lapp or Lapps or Lappish or Lappland or (Lapland* not longspur) or Lappalainen* or Saamelainen* or "reindeer herd*" or "reindeer culture*" or "reindeer pastoral*" or Lappbys or Samebys or reinbeitesdistrikt or paliskunta or siida)	277
S19	S5 OR S6 OR S7 OR S8 OR S9 OR S10 OR S11 OR S12 OR S13 OR S14 OR S15 OR S16 OR S17 OR S18	108292
S20	S4 AND S19	1021
S21	(MH "Dementia+") OR (MH "Creutzfeldt-Jakob Syndrome+") OR (MH "Dementia, Vascular+") OR (MH "Frontotemporal Lobar Degeneration+") OR (MH "Dementia, Senile+") OR (MH "Dementia, Presenile+")	83958
S22	(MH "Aging+")	63213
S23	(MH "Aging in Place")	80
S24	(MH "Geriatrics+")	6938
S25	(MH "Aged+") OR (MH "Aged, 80 and Over+")	968781
S26	(MH "Gerontologic Care")	26657
S27	(MH "Senior Centers")	158
S28	(elders or elderly or geriatric* or gerontolog* or "old age" or "senior citizen*" or (senior* not "high school") or ((older or mature) N3 (adult* or person* or people or patient or patients or man or men or woman or women)) or centenarian* or nonagenarian* or octogenarian* or septuagenarian* or sexagenarian* or dottering or decrepit or tottering or overaged or "oldest old" or supercentenarian*)	373537
S29	(dementia or alzheimer* or ((cogniti* or neuro*) N2 (declin* or deficit* or impair* or loss* or abilit* or function* or status or change* or perform* or disfunction* or dysfunction*)))	214377
S30	("frontotemporal lobar degeneration" or "parkinson's disease" or memory or memories or neurodegenerat* or "corticobasal degeneration" or "creutzfeldt jakob" or "pick's disease")	114243
S31	((("community dwell*" or "independent* liv*" or "assisted living" or "long term care" or LTC) and (elder* or elderly or geriatric* or gerontolog* or "old age" or "senior citizen*" or (seniors not "high school") or ((older or mature) N3 (adult* or person* or people or patient or patients or man or men or woman or women)) or centenarian* or nonagenarian* or octogenarian* or septuagenarian* or sexag…	139949
S32	(MH "Retirement")	10607
S33	(retire? or retirement or retiring)	18414
S34	S21 OR S22 OR S23 OR S24 OR S25 OR S26 OR S27 OR S28 OR S29 OR S30 OR S31 OR S32 OR S33	1331638
S35	S20 AND S34	145

## Sheet: HealthSource
HealthSource: Nursing/Academic Edition via EBSCOhost
2024-11-13
S1	(MH "Sexual and Gender Minorities+") OR (MH "Gender-Nonconforming Persons+") OR (MH "LGBTQ+ Persons+") OR (MH "Gay Persons+") OR (MH "Transgender Persons+")
S2	(MH "Sexual Orientation") OR (MH "Asexuality") OR (MH "Bisexuality") OR (MH "Homosexuality") OR (MH "Questioning Persons")
S3	(LGB* or GLBT* or LBG* or 2SLGBT* or bisexual* or "gender* divers*" or gay# or homosexual* or lesbian* or lesbigay* or "men who have sex with men" or MSM or ((sexual* or gender* or romantic) N3 minorit*) or non-heterosexual* or queer* or genderqueer* or "women who have sex with women" or two-spirit* or twin-spirit* or transsexual* or transgender* or transm#n or transwom#n or (trans N2 (men or man…
S4	S1 OR S2 OR S3
S5	(MH "Indigenous Peoples+") OR (MH "Aboriginal Canadians+") OR (MH "Arctic Peoples+") OR (MH "Inuit+") OR (MH "First Nations of Australia+") OR (MH "Native Americans+") OR (MH "Alaska Natives+")
S6	(MH "Indigenous Health")
S7	(MH "Health Services, Indigenous")
S8	(Athapaskan or Saulteaux or Wakashan or Cree or Dene or Inuit or Inuk or Inuvialuit* or Haida or Ktunaxa or Tsimshian or Gitxsan or Gitksan or "Nisga'a" or Haisla or Heiltsuk or Oweenkeno or "Kwakwaka'wakw" or "Nuu chah nulth" or "Tsilhqot'in" or Dakelh or "Wet'suwet'en" or Sekani or "Dunne-za" or Dene or Tahltan or Kaska or Tagish or Tutchone or Nuxalk or Salish or "St'at'imc" or "Stl'atl'imx" o…
S9	((urban N3 (Indian* or Native* or Aboriginal*)) or ethnomedicine or "country food*" or "residential school*" or "traditional medicine*" or shaman* or "traditional heal*" or "traditional food*" or "medicine man" or "medicine woman" or autochtone* or (Native* N1 (man or men or women or woman or boy* or girl* or adolescent* or person* or adult or people* or Indian* or Nation or tribe* or tribal or b…
S10	("A' ani" or Absaroka or Haaninin or Atsina or "Gros Ventre" or Acopsel or Tlacopsel or Lacopsel or Ahtna or Ahtena or Akenitsi or Occaneechi or Akokisa or Horcoquisa or Orcoquizas or Aleut or Unangax or Unangan or Alibamu or "Alabama Alsea" or Alutiiq or Sugpiag or Amahami or Awaxawi or Androscoggin or Arosaguntacook or Ameriscoggin or Anishinaabeg or Chippewa or Anihsinape or Saulteaux or Apala…
S11	((Applegate or Alabama or Delaware or Flathead or Hohe or Iowa or Ishak or Kaw or Kato or Spokane or Miami or Arkansas or Tali or Tunica or Pawnee or Okanagan or "Coeur D' Alene" or Piscataway or Ree or Tula or Wichita or Yuma) N3 (reservation* or nation or people or peoples or population or man or men or woman or women or child* or elder or elders or communit* or tribe or tribes or tribal or Ind…
S12	(aborigine* or "pacific islander*" or "torres strait islander*")
S13	("Abakuria" or "Abaluhya" or "Abagusii" or "Abakuria" or "Aembu" or "Agikuyu" or "Akamba" or "Anuak" or "Anywaa" or "Amazigh" or "Ambala" or "Ambeere" or "Ambundu" or "Ambuun" or "Amharan" or "Angba" or "Baaka" or "Baamba" or "Babindi" or "Babini" or "Baboma" or "Bachokwe" or "Bacwa" or "Bafumbira" or "Baganda" or "Bagyele" or "Bagwere" or "Bagyeli" or "Bakiga" or "Bakola" or "Baholo" or "Bakalan…
S14	(Acatec or Aguacateco or Amuzgo or Bokota or Boruca or Bribri or "Bri Bri" or Buglere or Cabecar or Cakchiquel or Changuena or Chatino or Chiapanec or Chicomuceltec or Chinantee or Chocho or Cholti or "Ch'olti'" or "Ch'olti'anor Chontal" or Chorotega or Chorti or Chuj or Chumbia or Corobici or (Cueva not Spain) or Cuicatec or Cuitlatee or Cuytec or Dorasque or Embera or Garifuna or Guatuso or Gua…
S15	("Achang" or "Bonan" or "Bouyei" or "Blang" or "Deang" or "Dongxiang" or "Dulong" or "Ewenki" or "Gaoshan" or "Gelao" or "Hezhe" or "Jingpo" or "Jinuo" or "Kazak" or "Kirgiz" or "Korean" or "Lahu" or "Luoba" or "Manchu" or "Maonan" or "Menba" or "Miao" or "Mongolian" or "Mulao" or "Naxi" or "Oroqen" or "Ozbek" or " Pumi" or "Qiang" or "Shui" or "Tajik" or "Tatar" or "Tibetan" or "Tujia" or "Uigur…
S16	((("Kalaallit Nunaat" or Nuuk or Sisimiut or Ilulissat or "Qaqortoq Aasiaat" or Maniitsoq or Tasiilaq or Uummannaq or Narsaq or Paamiut or Nanortalik or Upernavik or Qasigiannguit) and ((Indigen* or Aborigin*) N3 (population* or people or peoples or person or persons or elder or elders or man or men or woman or women or child* or youth* or clan or clans or tribe or tribes or tribal or family or f…
S17	(maori* or maaori* or "m aori" or "ma ori" or moriori or tangata or whanau or rangatahi or tamariki or wahine or marae or hauora or kaupapa or tinana or hinengaro or wairua)
S18	(Saami or Sapmi or (Sami not Ulus) or Samis or Southernsami* or Umesami* or Pitesami* or Lulesami* or Northernsami* or Enaresami* or Kolasami* or Lapp or Lapps or Lappish or Lappland or (Lapland* not longspur) or Lappalainen* or Saamelainen* or "reindeer herd*" or "reindeer culture*" or "reindeer pastoral*" or Lappbys or Samebys or reinbeitesdistrikt or paliskunta or siida)
S19	S5 OR S6 OR S7 OR S8 OR S9 OR S10 OR S11 OR S12 OR S13 OR S14 OR S15 OR S16 OR S17 OR S18
S20	S4 AND S19
S21	(MH "Dementia+") OR (MH "Creutzfeldt-Jakob Syndrome+") OR (MH "Dementia, Vascular+") OR (MH "Frontotemporal Lobar Degeneration+") OR (MH "Dementia, Senile+") OR (MH "Dementia, Presenile+")
S22	(MH "Aging+")
S23	(MH "Aging in Place")
S24	(MH "Geriatrics+")
S25	(MH "Aged+") OR (MH "Aged, 80 and Over+")
S26	(MH "Gerontologic Care")
S27	(MH "Senior Centers")
S28	(elders or elderly or geriatric* or gerontolog* or "old age" or "senior citizen*" or (senior* not "high school") or ((older or mature) N3 (adult* or person* or people or patient or patients or man or men or woman or women)) or centenarian* or nonagenarian* or octogenarian* or septuagenarian* or sexagenarian* or dottering or decrepit or tottering or overaged or "oldest old" or supercentenarian*)
S29	(dementia or alzheimer* or ((cogniti* or neuro*) N2 (declin* or deficit* or impair* or loss* or abilit* or function* or status or change* or perform* or disfunction* or dysfunction*)))
S30	("frontotemporal lobar degeneration" or "parkinson's disease" or memory or memories or neurodegenerat* or "corticobasal degeneration" or "creutzfeldt jakob" or "pick's disease")
S31	((("community dwell*" or "independent* liv*" or "assisted living" or "long term care" or LTC) and (elder* or elderly or geriatric* or gerontolog* or "old age" or "senior citizen*" or (seniors not "high school") or ((older or mature) N3 (adult* or person* or people or patient or patients or man or men or woman or women)) or centenarian* or nonagenarian* or octogenarian* or septuagenarian* or sexag…
S32	(MH "Retirement")
S33	(retire? or retirement or retiring)
S34	S21 OR S22 OR S23 OR S24 OR S25 OR S26 OR S27 OR S28 OR S29 OR S30 OR S31 OR S32 OR S33
S35	S20 AND S34
	Results: 87

## Sheet: LGBTQ+ Source
LGBTQ+ Source via EBSCOhost
2024-11-13
S1	(MH "Sexual and Gender Minorities+") OR (MH "Gender-Nonconforming Persons+") OR (MH "LGBTQ+ Persons+") OR (MH "Gay Persons+") OR (MH "Transgender Persons+")
S2	(MH "Sexual Orientation") OR (MH "Asexuality") OR (MH "Bisexuality") OR (MH "Homosexuality") OR (MH "Questioning Persons")
S3	(LGB* or GLBT* or LBG* or 2SLGBT* or bisexual* or "gender* divers*" or gay# or homosexual* or lesbian* or lesbigay* or "men who have sex with men" or MSM or ((sexual* or gender* or romantic) N3 minorit*) or non-heterosexual* or queer* or genderqueer* or "women who have sex with women" or two-spirit* or twin-spirit* or transsexual* or transgender* or transm#n or transwom#n or (trans N2 (men or man…
S4	S1 OR S2 OR S3
S5	(MH "Indigenous Peoples+") OR (MH "Aboriginal Canadians+") OR (MH "Arctic Peoples+") OR (MH "Inuit+") OR (MH "First Nations of Australia+") OR (MH "Native Americans+") OR (MH "Alaska Natives+")
S6	(MH "Indigenous Health")
S7	(MH "Health Services, Indigenous")
S8	(Athapaskan or Saulteaux or Wakashan or Cree or Dene or Inuit or Inuk or Inuvialuit* or Haida or Ktunaxa or Tsimshian or Gitxsan or Gitksan or "Nisga'a" or Haisla or Heiltsuk or Oweenkeno or "Kwakwaka'wakw" or "Nuu chah nulth" or "Tsilhqot'in" or Dakelh or "Wet'suwet'en" or Sekani or "Dunne-za" or Dene or Tahltan or Kaska or Tagish or Tutchone or Nuxalk or Salish or "St'at'imc" or "Stl'atl'imx" o…
S9	((urban N3 (Indian* or Native* or Aboriginal*)) or ethnomedicine or "country food*" or "residential school*" or "traditional medicine*" or shaman* or "traditional heal*" or "traditional food*" or "medicine man" or "medicine woman" or autochtone* or (Native* N1 (man or men or women or woman or boy* or girl* or adolescent* or person* or adult or people* or Indian* or Nation or tribe* or tribal or b…
S10	("A' ani" or Absaroka or Haaninin or Atsina or "Gros Ventre" or Acopsel or Tlacopsel or Lacopsel or Ahtna or Ahtena or Akenitsi or Occaneechi or Akokisa or Horcoquisa or Orcoquizas or Aleut or Unangax or Unangan or Alibamu or "Alabama Alsea" or Alutiiq or Sugpiag or Amahami or Awaxawi or Androscoggin or Arosaguntacook or Ameriscoggin or Anishinaabeg or Chippewa or Anihsinape or Saulteaux or Apala…
S11	((Applegate or Alabama or Delaware or Flathead or Hohe or Iowa or Ishak or Kaw or Kato or Spokane or Miami or Arkansas or Tali or Tunica or Pawnee or Okanagan or "Coeur D' Alene" or Piscataway or Ree or Tula or Wichita or Yuma) N3 (reservation* or nation or people or peoples or population or man or men or woman or women or child* or elder or elders or communit* or tribe or tribes or tribal or Ind…
S12	(aborigine* or "pacific islander*" or "torres strait islander*")
S13	("Abakuria" or "Abaluhya" or "Abagusii" or "Abakuria" or "Aembu" or "Agikuyu" or "Akamba" or "Anuak" or "Anywaa" or "Amazigh" or "Ambala" or "Ambeere" or "Ambundu" or "Ambuun" or "Amharan" or "Angba" or "Baaka" or "Baamba" or "Babindi" or "Babini" or "Baboma" or "Bachokwe" or "Bacwa" or "Bafumbira" or "Baganda" or "Bagyele" or "Bagwere" or "Bagyeli" or "Bakiga" or "Bakola" or "Baholo" or "Bakalan…
S14	(Acatec or Aguacateco or Amuzgo or Bokota or Boruca or Bribri or "Bri Bri" or Buglere or Cabecar or Cakchiquel or Changuena or Chatino or Chiapanec or Chicomuceltec or Chinantee or Chocho or Cholti or "Ch'olti'" or "Ch'olti'anor Chontal" or Chorotega or Chorti or Chuj or Chumbia or Corobici or (Cueva not Spain) or Cuicatec or Cuitlatee or Cuytec or Dorasque or Embera or Garifuna or Guatuso or Gua…
S15	("Achang" or "Bonan" or "Bouyei" or "Blang" or "Deang" or "Dongxiang" or "Dulong" or "Ewenki" or "Gaoshan" or "Gelao" or "Hezhe" or "Jingpo" or "Jinuo" or "Kazak" or "Kirgiz" or "Korean" or "Lahu" or "Luoba" or "Manchu" or "Maonan" or "Menba" or "Miao" or "Mongolian" or "Mulao" or "Naxi" or "Oroqen" or "Ozbek" or " Pumi" or "Qiang" or "Shui" or "Tajik" or "Tatar" or "Tibetan" or "Tujia" or "Uigur…
S16	((("Kalaallit Nunaat" or Nuuk or Sisimiut or Ilulissat or "Qaqortoq Aasiaat" or Maniitsoq or Tasiilaq or Uummannaq or Narsaq or Paamiut or Nanortalik or Upernavik or Qasigiannguit) and ((Indigen* or Aborigin*) N3 (population* or people or peoples or person or persons or elder or elders or man or men or woman or women or child* or youth* or clan or clans or tribe or tribes or tribal or family or f…
S17	(maori* or maaori* or "m aori" or "ma ori" or moriori or tangata or whanau or rangatahi or tamariki or wahine or marae or hauora or kaupapa or tinana or hinengaro or wairua)
S18	(Saami or Sapmi or (Sami not Ulus) or Samis or Southernsami* or Umesami* or Pitesami* or Lulesami* or Northernsami* or Enaresami* or Kolasami* or Lapp or Lapps or Lappish or Lappland or (Lapland* not longspur) or Lappalainen* or Saamelainen* or "reindeer herd*" or "reindeer culture*" or "reindeer pastoral*" or Lappbys or Samebys or reinbeitesdistrikt or paliskunta or siida)
S19	S5 OR S6 OR S7 OR S8 OR S9 OR S10 OR S11 OR S12 OR S13 OR S14 OR S15 OR S16 OR S17 OR S18
S20	S4 AND S19
S21	(MH "Dementia+") OR (MH "Creutzfeldt-Jakob Syndrome+") OR (MH "Dementia, Vascular+") OR (MH "Frontotemporal Lobar Degeneration+") OR (MH "Dementia, Senile+") OR (MH "Dementia, Presenile+")
S22	(MH "Aging+")
S23	(MH "Aging in Place")
S24	(MH "Geriatrics+")
S25	(MH "Aged+") OR (MH "Aged, 80 and Over+")
S26	(MH "Gerontologic Care")
S27	(MH "Senior Centers")
S28	(elders or elderly or geriatric* or gerontolog* or "old age" or "senior citizen*" or (senior* not "high school") or ((older or mature) N3 (adult* or person* or people or patient or patients or man or men or woman or women)) or centenarian* or nonagenarian* or octogenarian* or septuagenarian* or sexagenarian* or dottering or decrepit or tottering or overaged or "oldest old" or supercentenarian*)
S29	(dementia or alzheimer* or ((cogniti* or neuro*) N2 (declin* or deficit* or impair* or loss* or abilit* or function* or status or change* or perform* or disfunction* or dysfunction*)))
S30	("frontotemporal lobar degeneration" or "parkinson's disease" or memory or memories or neurodegenerat* or "corticobasal degeneration" or "creutzfeldt jakob" or "pick's disease")
S31	((("community dwell*" or "independent* liv*" or "assisted living" or "long term care" or LTC) and (elder* or elderly or geriatric* or gerontolog* or "old age" or "senior citizen*" or (seniors not "high school") or ((older or mature) N3 (adult* or person* or people or patient or patients or man or men or woman or women)) or centenarian* or nonagenarian* or octogenarian* or septuagenarian* or sexag…
S32	(MH "Retirement")
S33	(retire? or retirement or retiring)
S34	S21 OR S22 OR S23 OR S24 OR S25 OR S26 OR S27 OR S28 OR S29 OR S30 OR S31 OR S32 OR S33
S35	S20 AND S34
	Results: 259

## Sheet: Scopus
Scopus (1976 - Present)
2024-11-13
( ( TITLE-ABS-KEY ( ( retire? OR retirement OR retiring ) ) ) OR ( TITLE-ABS-KEY ( ( ( ( "community dwell*" OR "independent* liv*" OR "assisted living" OR "long term care" OR ltc ) AND ( elder* OR elderly OR geriatric* OR gerontolog* OR "old age" OR "senior citizen*" OR ( seniors AND NOT "high school" ) OR ( ( older OR mature ) W/3 ( adult* OR person* OR people OR patient OR patients OR man OR me…
Limit to articles and reviews
Results: 157
